# Supplementary material for: biotoolsSchema: a formalized schema for bioinformatics software description
Source: Gigascience. 2021 Jan 27;10(1):giaa157. doi: 10.1093/gigascience/giaa157 (PMC7842104; doi:10.1093/gigascience/giaa157)
Supplement: giaa157_Supplemental_Figures [file giaa157_supplemental_figures.zip]

Archive with 3 entries (3 files):
- Figure1.svg
- Figure2.svg
- Figure3.svg
